# Supplementary material for: The Particle Size Effect: Cytotoxicity and Cellular Uptake of Polystyrene Nanoplastics in Human Keratinocytes
Source: Toxics. 2026 Jun 10;14(6):507. doi: 10.3390/toxics14060507 (PMC13306949; doi:10.3390/toxics14060507)
Supplement: Supplementary file 1 [file toxics-14-00507-s001.zip]

Archive with 1 entries (1 files):
- toxics-4373181-supplementary.pdf
